# Supplementary material for: A Pilot Study on Qualitative Metabolomics to Characterize Lewis Lung Carcinoma in Mice
Source: Life (Basel). 2025 Jan 29;15(2):202. doi: 10.3390/life15020202 (PMC11857005; doi:10.3390/life15020202)
Supplement: Supplementary file 1 [file life-15-00202-s001.zip]

Archive with 1 entries (1 files):
- life-3410010-supplementary.pdf
